# Supplementary material for: Dissection of Mitochondrial Function via Chemical Perturbation and Single‐Cell Profiling
Source: Cell Prolif. 2026 Apr 27:e70216. Online ahead of print. doi: 10.1111/cpr.70216 (PMC13325944; doi:10.1111/cpr.70216)
Supplement: Supplementary file 2 — Table S1: Inhibitors and corresponding cell barcodes. [file CPR-9999-e70216-s003.xlsx]

## Sheet: Sheet1 
Cell treatment	Barcode sequence
Rotenone	GTCGGCTCATCGGAAAATAT
3-Nitropropanoic acid	GACAGTTGACGCGACGGAGA
Antimycin A	CCCTGATGTGCTATACGCGC
Ammonium tetrathiomolybdate	TAACCCTTGATCAACCGATA
Oligomycin A	CTATTGGGAGCGGCCTCTCG
Mdivi-1	GCTTATCGTCATGCGGGTGA
MFI8	TGATGCCGGTACCCGTAACT
Devimistat	GGCGCTACTGTAATGACGGT
UK-5099	ACGGATTGCTGACGCTATCA
IMT1	TAATGCGAATGCGACCTCTC
Etomoxir	TTAACTGGGGGGACCGGACG
MCU-i11	TGTTTATGCGGAACTTCCGC
mitoQ	ACAGACCGAATAACCGACGA
Doxycycline	TGACGCTAAGGCCCGCTAAC
Control	ACTCGCGAAACCGTACATGA
