# Supplementary material for: Dissection of Mitochondrial Function via Chemical Perturbation and Single‐Cell Profiling
Source: Cell Prolif. 2026 Apr 27:e70216. Online ahead of print. doi: 10.1111/cpr.70216 (PMC13325944; doi:10.1111/cpr.70216)
Supplement: Supplementary file 3 — Table S2: Inhibitors, corresponding working concentrations, and references. [file CPR-9999-e70216-s004.xlsx]

## Sheet: Sheet1
Inhibitor	Target	Final concentration	Reference
Rotenone	Complex I	100 nM	PMID: 37097817, 34429398
3-Nitropropanoic acid	Complex II	100 uM	PMID: 38569044, 11896157
Antimycin A	Complex III	2.5 uM	PMID: 39383244, 37386025, 30773463
Ammonium tetrathiomolybdate	Complex IV	100 uM	PMID: 37491360, 28678794
Oligomycin A	Complex V	1 uM	PMID: 21189469, 32049019
Mdivi-1	Fission	10 uM	PMID: 23904108
MFI8	Fusion	10 uM	PMID: 39191740, 37507371
Devimistat	TCA cycle	100 uM	PMID: 35354808, 37115501, 40073141
UK-5099	Glycolysis	10 uM	PMID: 25458843, 38898028
IMT1	Transcript	500 nM	PMID: 36823110, 35922422
Etomoxir	FAO	40 uM	PMID: 38198890, 29674640, 39094773
MCU-i11	Ca2+	10 uM	PMID: 32075766
MitoQ	mtROS	75 uM	PMID: 35392166
Doxycycline	Mitoribosome	100 uM	PMID: 16723564
