# Supplementary material for: Dissection of Mitochondrial Function via Chemical Perturbation and Single‐Cell Profiling
Source: Cell Prolif. 2026 Apr 27:e70216. Online ahead of print. doi: 10.1111/cpr.70216 (PMC13325944; doi:10.1111/cpr.70216)
Supplement: Supplementary file 4 — Table S3: Primers used in qPCR. [file CPR-9999-e70216-s001.xlsx]

## Sheet: Sheet1
Gene	Forward primer	Backward primer
mt-Nd1	CGACCTGACAGAAGGAGA	GTAACGGAAGCGTGGATA
mt-Nd2	CCTTGCCATCATCTACTTCA	TTGAGGCTGTTGCTTGTGT
mt-Nd3	CTTCATTAATATTTTATTATCCCTAACGC	GCTCATGGTAGTGGAAGTAGAAGAG
mt-Nd4l	TTCGCTCTCACCTAATATCC	GCTAGTCCTACAGCTGCTT
mt-Nd4	CCTATGACTACCAAAAGCCC	TAGGGAGAGAAGGATGAAGG
mt-Nd5	ACAGCATACGAATCATTTA	GGTATTGTGAGGACTGGAA
mt-Nd6	TACTGAGGAATATCCAGAGAC	CCATCATTCAAGTAGCACAA
mt-Cytb	GTGTCCTAGCCTTAATCTTATC	GTTGGCTACTAGGATTCAGT
mt-CoxI	ACTCATCCCTTGACATCG	TCTGAGTAGCGTCGTGGT
mt-CoxII	TAATAGACGAAATCAACAACC	CAAAGCATAGGTCTTCATAGT
mt-CoxIII	TAGAAGGTAAACGAAACCAC	GTAGGCAAACAATAAGGAATG
mt-Atp8	GCCACAACTAGATACATCAA	TTGTTGGGGTAATGAATGAG
mt-Atp6	ACACCAAAAGGACGAACA	AGGAAGTGGGCAAGTGAG
Ndufv1	TTTCTCGGCGGGTTGGTTC	GGTTGGTAAAGATCCGGTCTTC
Ndufb4	CTTGATTCGCTGGACCTATGC	GGAGTGGGCCTGAAATTAGGA
Ndufb7	CGGCGCTATCTGTGGGATG	CTGTCTCGCTTGCACTTCAG
Ndufa11	GGTGAAGCGGTTCTTTGAATCT	GAGCCGATTATGCCGCAAATG
Sdha	GGAACACTCCAAAAACAGACCT	CCACCACTGGGTATTGAGTAGAA
Sdhaf4	AGGGACGCTGCATTGACTTT	GACTCTGCCCTGACACACTT
Uqcrb	GGCCGATCTGCTGTTTCAG	CATCTCGCATTAACCCCAGTT
Uqcrc1	AGACCCAGGTCAGCATCTTG	GCCGATTCTTTGTTCCCTTGA
Uqcrfs1	GAGCCACCTGTTCTGGATGTG	GCACGACGATAGTCAGAGAAGTC
Uqcc3	AGCTGGCGTGGGTTCTATTC	TCCTGACTGCTTCGTCCCT
Cox7a	GCTCTGGTCCGGTCTTTTAGC	GTACTGGGAGGTCATTGTCGG
Cox7a2l	AAGTTTAGCAGTTTCACGCAGA	GTGTGGCAAATATGATAGGTGGT
Cox10	AGAAGAGCTATACAGGGATTGCC	CTGTGTGACATACATGCGCTT
Coa7	TGGAGTGTCACTACCAATGCT	ACCTTTGCGGCTTCATCAAAA
Atp5a1	TCTCCATGCCTCTAACACTCG	CCAGGTCAACAGACGTGTCAG
Atf5	TGGGCTGGCTCGTAGACTAT	GTCATCCAATCAGAGAAGCCG
Hspd1	CACAGTCCTTCGCCAGATGAG	CTACACCTTGAAGCATTAAGGCT
Hspa1b	GAGATCGACTCTCTGTTCGAGG	GCCCGTTGAAGAAGTCCTG
Clpp	GCCTTGCCGTGCATTTCTC	CTCCACCACTATGGGGATGA
Atf4	ATGGCGCTCTTCACGAAATC	ACTGGTCGAAGGGGTCATCAA
Ddit3	CTGGAAGCCTGGTATGAGGAT	CAGGGTCAAGAGTAGTGAAGGT
Nrf1	TATGGCGGAAGTAATGAAAGACG	CAACGTAAGCTCTGCCTTGTT
Nfe2l2	TCTTGGAGTAAGTCGAGAAGTGT	GTTGAAACTGAGCGAAAAAGGC
Tfam	ATTCCGAAGTGTTTTTCCAGCA	TCTGAAAGTTTTGCATCTGGGT
Tfb2m	GGCCCATCTTGCATTCTAGGG	CAGGCAACGGCTCTATATTGAAG
B2m	TTCTGGTGCTTGTCTCACTG	TATGTTCGGCTTCCCATTCT
